# Supplementary material for: Phylogeographic and Host Interface Analyses Reveal the Evolutionary Dynamics of SAT3 Foot-And-Mouth Disease Virus
Source: Viruses. 2025 Dec 18;17(12):1641. doi: 10.3390/v17121641 (PMC12737577; doi:10.3390/v17121641)
Supplement: Supplementary file 1 [file viruses-17-01641-s001.zip]

Archive with 1 entries (1 files):
- viruses-3746090-Supplementary Table S1.xlsx
