# Supplementary material for: Phylogeographic and Host Interface Analyses Reveal the Evolutionary Dynamics of SAT3 Foot-And-Mouth Disease Virus
Source: Viruses. 2025 Dec 18;17(12):1641. doi: 10.3390/v17121641 (PMC12737577; doi:10.3390/v17121641)
Supplement: Supplementary file 1 [file viruses-17-01641-s001.zip › viruses-3746090-Supplementary Table S1.xlsx]

## Sheet: n=75
ACCESSION	Year	Country	Host
KM268901	1991	Zimbabwe	Bos taurus
KR108950	2009	South Africa	Syncerus caffer
KT161976	1998	Botswana	Syncerus caffer
KT161977	1996	South Africa	Syncerus caffer
KY091306	1991	Zimbabwe	Syncerus caffer
KY091307	1996	Zambia	Syncerus caffer
MH053338	1966	Botswana	Bos taurus
MH053339	1970	Botswana	Syncerus caffer
MH053340	1976	Malawi	Bos taurus
MH053342	1996	Zambia	Syncerus caffer
MH053343	1934	Zimbabwe	Bos taurus
MH053344	1974	Zimbabwe	Bos taurus
MH053345	1975	Zimbabwe	Bos taurus
MH053346	1976	Zimbabwe	Bos taurus
MH053347	1976	Zimbabwe	Bos taurus
MH053348	1977	Zimbabwe	Bos taurus
MH053349	1983	Zimbabwe	Syncerus caffer
MH053350	1983	Zimbabwe	Syncerus caffer
MH053351	1984	Zimbabwe	Bos taurus
MK415734	2008	South Africa	Syncerus caffer
MK415735	2008	South Africa	Syncerus caffer
MK415736	2006	South Africa	Bos taurus
MK415737	2003	South Africa	Syncerus caffer
MK415738	2003	South Africa	Syncerus caffer
MK415739	2002	South Africa	Syncerus caffer
MK415740	2001	South Africa	Syncerus caffer
MK415741	1996	South Africa	Syncerus caffer
MK415742	1998	Botswana	Syncerus caffer
MK415743	1994	Zimbabwe	Syncerus caffer
MK415744	1993	Zambia	Syncerus caffer
MK415745	1991	Zimbabwe	Syncerus caffer
MT385662	1990	Zimbabwe	Syncerus caffer
MT385663	1990	Zimbabwe	Syncerus caffer
MT385666	1990	Zimbabwe	Syncerus caffer
MT385667	1990	Zimbabwe	Syncerus caffer
MT385668	1990	Zimbabwe	Syncerus caffer
MT385669	1990	Zimbabwe	Syncerus caffer
MT385670	1991	Zimbabwe	Syncerus caffer
MT385671	1991	Zimbabwe	Syncerus caffer
MT385672	1991	Zimbabwe	Syncerus caffer
MT385673	1991	Zimbabwe	Syncerus caffer
MT385675	1991	Zimbabwe	Syncerus caffer
MT385676	1991	Zimbabwe	Syncerus caffer
MT385677	1991	Zimbabwe	Syncerus caffer
MT385678	1991	Zimbabwe	Syncerus caffer
MT385679	1991	Zimbabwe	Syncerus caffer
MT385680	1991	Zimbabwe	Syncerus caffer
MT385681	1991	Zimbabwe	Syncerus caffer
MT385682	1991	Zimbabwe	Syncerus caffer
MT385683	1991	Zimbabwe	Syncerus caffer
MT385684	1991	Zimbabwe	Syncerus caffer
MT385685	1991	Zimbabwe	Syncerus caffer
MT385686	1991	Zimbabwe	Syncerus caffer
MT385687	1991	Zimbabwe	Syncerus caffer
MT385688	1991	Zimbabwe	Syncerus caffer
MT385689	1991	Zimbabwe	Syncerus caffer
MT385690	1991	Zimbabwe	Syncerus caffer
MT385691	1991	Zimbabwe	Syncerus caffer
MT385692	1991	Zimbabwe	Syncerus caffer
MT385693	1991	Zimbabwe	Syncerus caffer
MT385694	1991	Zimbabwe	Syncerus caffer
MT385695	1991	Zimbabwe	Syncerus caffer
MT385696	1991	Zimbabwe	Syncerus caffer
MT385697	1991	Zimbabwe	Syncerus caffer
MT385698	1991	Zimbabwe	Syncerus caffer
MT385699	1991	Zimbabwe	Syncerus caffer
MT385700	1991	Zimbabwe	Syncerus caffer
MT385701	1994	Zimbabwe	Syncerus caffer
MW355674	1967	Botswana	Bos taurus
MW355675	1975	Zimbabwe	Bos taurus
MW355676	1976	Zimbabwe	Bos taurus
MW355677	1979	South Africa	Bos taurus
MZ486080	2015	Zambia	Bos taurus
MZ486081	2017	Zambia	Bos taurus
PV524768	2018	Zambia	Bos taurus

## Sheet: n=81 
ACCESSION	Country	Host	Year
KF219695	Mozambique	Syncerus caffer	2010
KF219693	Mozambique	Syncerus caffer	2010
KF219694	Mozambique	Syncerus caffer	2010
MH053348	Zimbabwe	Bos taurus	1977
MH053346	Zimbabwe	Bos taurus	1976
MW355676	Zimbabwe	Bos taurus	1976
MK415735	South Africa	Syncerus caffer	2008
KT161977	South Africa	Syncerus caffer	1996
MK415741	South Africa	Syncerus caffer	1996
MH053344	Zimbabwe	Bos taurus	1974
MT385662	Zimbabwe	Syncerus caffer	1990
MK415736	South Africa	Bos taurus	2006
MK415739	South Africa	Syncerus caffer	2002
KR108950	South Africa	Syncerus caffer	2009
MK415734	South Africa	Syncerus caffer	2008
MK415738	South Africa	Syncerus caffer	2003
MK415737	South Africa	Syncerus caffer	2003
MW355677	South Africa	Bos taurus	1979
MT385670	Zimbabwe	Syncerus caffer	1991
MH053345	Zimbabwe	Bos taurus	1975
MH053347	Zimbabwe	Bos taurus	1976
MW355675	Zimbabwe	Bos taurus	1975
MH053349	Zimbabwe	Syncerus caffer	1983
MH053350	Zimbabwe	Syncerus caffer	1983
MT385701	Zimbabwe	Syncerus caffer	1994
MT385672	Zimbabwe	Syncerus caffer	1991
MT385671	Zimbabwe	Syncerus caffer	1991
MT385673	Zimbabwe	Syncerus caffer	1991
KM268901	Zimbabwe	Bos taurus	1991
MK415740	South Africa	Syncerus caffer	2001
MT385690	Zimbabwe	Syncerus caffer	1991
MT385693	Zimbabwe	Syncerus caffer	1991
MT385696	Zimbabwe	Syncerus caffer	1991
MT385695	Zimbabwe	Syncerus caffer	1991
MT385691	Zimbabwe	Syncerus caffer	1991
MT385692	Zimbabwe	Syncerus caffer	1991
MT385694	Zimbabwe	Syncerus caffer	1991
MK415744	Zambia	Syncerus caffer	1993
KY091307	Zambia	Syncerus caffer	1996
MH053342	Zambia	Syncerus caffer	1996
MT385668	Zimbabwe	Syncerus caffer	1990
MT385669	Zimbabwe	Syncerus caffer	1990
MT385697	Zimbabwe	Syncerus caffer	1991
MT385698	Zimbabwe	Syncerus caffer	1991
MT385699	Zimbabwe	Syncerus caffer	1991
MH053339	Botswana	Syncerus caffer	1970
MH053338	Botswana	Bos taurus	1966
MW355674	Botswana	Bos taurus	1967
MH053351	Zimbabwe	Bos taurus	1984
MK415743	Zimbabwe	Syncerus caffer	1994
MT385700	Zimbabwe	Syncerus caffer	1991
KT161976	Botswana	Syncerus caffer	1998
MK415742	Botswana	Syncerus caffer	1998
MZ486080	Zambia	Bos taurus	2015
MZ486081	Zambia	Bos taurus	2017
PV524768	Zambia	Bos taurus	2018
MH053343	Zimbabwe	Bos taurus	1934
MH053340	Malawi	Bos taurus	1976
MT385666	Zimbabwe	Syncerus caffer	1990
MT385663	Zimbabwe	Syncerus caffer	1990
MT385667	Zimbabwe	Syncerus caffer	1990
MT385684	Zimbabwe	Syncerus caffer	1991
KY091306	Zimbabwe	Syncerus caffer	1991
MT385681	Zimbabwe	Syncerus caffer	1991
MT385676	Zimbabwe	Syncerus caffer	1991
MT385683	Zimbabwe	Syncerus caffer	1991
MT385682	Zimbabwe	Syncerus caffer	1991
MK415745	Zimbabwe	Syncerus caffer	1991
MT385678	Zimbabwe	Syncerus caffer	1991
MT385675	Zimbabwe	Syncerus caffer	1991
MT385687	Zimbabwe	Syncerus caffer	1991
MT385689	Zimbabwe	Syncerus caffer	1991
MT385685	Zimbabwe	Syncerus caffer	1991
MT385686	Zimbabwe	Syncerus caffer	1991
MT385677	Zimbabwe	Syncerus caffer	1991
MT385679	Zimbabwe	Syncerus caffer	1991
MT385680	Zimbabwe	Syncerus caffer	1991
MT385688	Zimbabwe	Syncerus caffer	1991
KF219685	Uganda	Syncerus caffer	1970
KJ820999	Uganda	Syncerus caffer	2013
KY091308	Uganda	Syncerus caffer	1997
